# Supplementary material for: Finite element analysis of a one-piece zirconia implant in anterior single tooth implant applications
Source: PLoS One. 2020 Feb 24;15(2):e0229360. doi: 10.1371/journal.pone.0229360 (PMC7039452; doi:10.1371/journal.pone.0229360)
Supplement: S1 Data — (XLSX) [file pone.0229360.s001.xlsx]

## Sheet: STRAIN
ANTERIOR STANDARD MODEL (HS)
Oblique (178N)			Ti-6Al-4V					Yttria-stabilized Zirconia												Oblique (178N)			Ti-6Al-4V					Yttria-stabilized Zirconia
		Cortical (surface adjacent to implant surface)	Labial		Palatal			Labial		Palatal												Implant	Labial		Palatal			Labial		Palatal
		1	0.0006746		0.0005412			0.0005399		0.0003424												1	0.0003411		0.0002173			0.0001846		0.0001108
		2	0.0008848		0.0002353			0.0006659		0.000181												2	0.0003955		0.000193			0.0001905		0.0001074
		3	0.0006235		0.0004327			0.0004848		0.0002889												3	0.0003346		0.0001899			0.0001741		0.0001069
		4	0.001036		0.0004361			0.0007428		0.0002908												4	0.0003523		0.0002144			0.0001775		0.0001128
		5	0.0007302		0.0002344			0.0005819		0.0001819												5	0.000353		0.0001733			0.0001774		9.963e-05
		6	0.0007022		0.0003179			0.0005604		0.0002332												6	0.0003296		0.000202			0.0001745		0.0001078
		7	0.001028		0.0002521			0.0007368		0.0001976												7	0.0003398		0.0002117			0.0001762		0.0001085
		8	0.0008363		0.0003177			0.0006228		0.0002393				CORTICAL @ Oblique 178 N								8	0.0003281		0.0001872			0.0001779		0.0001057
		9	0.0007209		0.0002918			0.0005617		0.0002176					LABIAL		PALATAL					9	0.0003984		0.0001701			0.000192		9.89e-05
		10	0.0006309		0.0002464			0.00059		0.0001886				% DIFFERENCE	25.5174		33.3269					10	0.0003334		0.0001767			0.0001763		0.0001015
		AVERAGE / ST.DEV	0.00078674	0.000152969	0.00033056	0.000105055		0.0006087	8.40354e-05	0.00023613	5.49269e-05			p-value	2.32352e-05		0.000113254					AVERAGE / ST.DEV	0.00035058	2.58532e-05	0.00019356	1.73123e-05		0.0001801	6.54828e-06	0.000105993	4.62921e-06
		Trabecular (surface adjacent to implant surface)
		1	0.001174		0.0001551			0.001187		0.0001214
		2	0.002587		0.0001542			0.002711		0.0001196											IMPLANT @ Oblique 178 N
		3	0.001354		0.0001433			0.001378		0.000121												LABIAL		PALATAL
		4	0.001449		0.0001476			0.001436		0.0001154											% DIFFERENCE	64.2496		58.4651
		5	0.0007183		0.0001367			0.0006779		0.0001196											p-value	3.62257e-10		2.58917e-09
		6	0.001399		8.568e-05			0.00145		9.383e-05
		7	0.001159		6.357e-05			0.001197		0.0001142
		8	0.001261		0.0001137			0.001322		0.0001015				TRABECULAR @ Oblique 178 N
		9	0.001048		9.846e-05			0.001098		0.0001015					LABIAL		PALATAL
		10	0.001754		8.139e-05			0.001857		0.000116				% DIFFERENCE	2.91028		4.83303
		AVERAGE / ST.DEV	0.00139033	0.000500551	0.00011797	3.38306e-05		0.00143139	0.000540297	0.000112403	9.81102e-06			p-value	0.0136811		0.282724
Centric on Axis (200N)			Ti-6Al-4V					Yttria-stabilized Zirconia												Centric on Axis (200N)			Ti-6Al-4V					Yttria-stabilized Zirconia
		Cortical (surface adjacent to implant surface)	Labial		Palatal			Labial		Palatal												Implant	Labial		Palatal			Labial		Palatal
		1	0.0004623		0.0005887			0.0004156		0.0005133												1	0.0001508		0.0001185			7.767e-05		5.677e-05
		2	0.0005304		0.0003873			0.0004625		0.0003645												2	0.0001518		0.0001022			7.03e-05		5.066e-05
		3	0.0004435		0.0005129			0.0003868		0.0004672												3	0.0001333		9.925e-05			6.477e-05		4.97e-05
		4	0.0005939		0.0005119			0.0004967		0.0004647												4	0.0001309		9.961e-05			6.249e-05		4.871e-05
		5	0.000488		0.0003805			0.0004399		0.0003577												5	0.0001326		0.0001009			6.319e-05		5.178e-05
		6	0.0004783		0.000445			0.00043		0.0004195												6	0.0001352		9.51e-05			6.696e-05		4.678e-05
		7	0.0005889		0.0003948			0.0004923		0.0003742												7	0.0001342		0.000109			6.511e-05		5.228e-05
		8	0.0005017		0.0004406			0.0004332		0.0004189				CORTICAL @ Axial 200 N								8	0.0001526		9.956e-05			7.903e-05		4.993e-05
		9	0.0004727		0.0004246			0.0004201		0.0004014					LABIAL		PALATAL					9	0.0001523		0.0001017			7.064e-05		5.295e-05
		10	0.0005553		0.0003945			0.0005265		0.0003727				% DIFFERENCE	12.7129		7.56697					10	0.000139		0.0001013			6.907e-05		5.185e-05
		AVERAGE / ST.DEV	0.0005115	5.30794e-05	0.00044808	6.88284e-05		0.00045036	4.32477e-05	0.00041541	5.20299e-05			p-value	5.10546e-06		0.000141878					AVERAGE / ST.DEV	0.00014127	9.36863e-06	0.000102712	6.53919e-06		6.8923e-05	5.70981e-06	5.1141e-05	2.70532e-06
		Trabecular (surface adjacent to implant surface)
		1	0.001313		0.0004804			0.001225		0.0004278
		2	0.00286		0.0004588			0.002783		0.000404											IMPLANT @ Axial 200 N
		3	0.00151		0.0004843			0.001414		0.0004393												LABIAL		PALATAL
		4	0.001675		0.0004612			0.001511		0.0004112											% DIFFERENCE	68.8386		67.0393
		5	0.0007919		0.0004927			0.0006981		0.0004526											p-value	4.13982e-12		1.55534e-11
		6	0.001565		0.0005097			0.00149		0.0005087
		7	0.001278		0.0006438			0.00122		0.0006621
		8	0.00139		0.0004753			0.00134		0.0004505				TRABECULAR @ Axial 200 N
		9	0.001157		0.0005			0.001114		0.0004912					LABIAL		PALATAL
		10	0.001897		0.0006173			0.001857		0.0006316				% DIFFERENCE	5.21652		4.88878
		AVERAGE / ST.DEV	0.00154369	0.000551612	0.00051235	6.45527e-05		0.00146521	0.000551837	0.0004879	9.00492e-05			p-value	3.88046e-05		0.0113926
ANTERIOR SEIBERT CLASS 1 MODEL (RB)
Oblique (178N)			Ti-6Al-4V					Yttria-stabilized Zirconia												Oblique (178N)			Ti-6Al-4V					Yttria-stabilized Zirconia
		Cortical (surface adjacent to implant surface)	Labial		Palatal			Labial		Palatal												Implant	Labial		Palatal			Labial		Palatal
		1	0.001065		0.0007878			0.0007496		0.0006811												1	0.0004177		0.0002533			0.0002004		0.0001245
		2	0.001432		0.001015			0.00115		0.0008189												2	0.000405		0.0002346			0.0001989		0.0001164
		3	0.001652		0.0005374			0.001278		0.0005062												3	0.0004021		0.0002245			0.0001987		0.0001141
		4	0.001536		0.001004			0.001108		0.0008091												4	0.0004008		0.0002088			0.0001981		0.0001076
		5	0.001504		0.0003847			0.001105		0.0003828												5	0.0003979		0.0002072			0.0001907		0.0001071
		6	0.001427		0.0007337			0.001042		0.0006283												6	0.0003972		0.0001775			0.0001903		9.417e-05
		7	0.001558		0.001005			0.001144		0.0008122												7	0.0003954		0.0001617			0.0001888		8.654e-05
		8	0.001271		0.0004618			0.0009027		0.0004494				CORTICAL @ Oblique 178 N								8	0.0003807		0.0001605			0.0001836		8.64e-05
		9	0.002403		0.0003935			0.00249		0.0003889					LABIAL		PALATAL					9	0.0003494		0.00016			0.0001694		8.55e-05
		10	0.003283		0.0005341			0.003655		0.0005079				% DIFFERENCE	15.7876		13.5838					10	0.0003418		0.000136			0.0001662		7.51e-05
		AVERAGE / ST.DEV	0.0017131	0.000651475	0.0006857	0.000257234		0.00146243	0.000903564	0.00059848	0.000175031			p-value	0.00764603		0.00442402					AVERAGE / ST.DEV	0.0003888	2.4591e-05	0.00019241	3.86162e-05		0.00018851	1.22031e-05	9.9741e-05	1.635e-05
		Trabecular (surface adjacent to implant surface)
		1	9.801e-05		0.0001858			8.2e-05		0.000208
		2	0.0003765		0.0001131			0.0002481		0.0001367											IMPLANT @ Oblique 178 N
		3	0.0002041		8.501e-05			0.0001361		0.0001036												LABIAL		PALATAL
		4	0.0001049		8.514e-05			8.438e-05		0.0001099											% DIFFERENCE	69.3873		63.4391
		5	0.0001096		0.0002165			8.399e-05		0.0002337											p-value	1.52851e-12		1.77307e-07
		6	0.0003044		0.00016			0.0002002		0.0001754
		7	0.0001297		0.0001196			9.958e-05		0.0001327
		8	0.0001338		0.0002181			0.0001211		0.000231				TRABECULAR @ Oblique 178 N
		9	0.0002175		0.0001734			0.0001496		0.0001707					LABIAL		PALATAL
		10	9.097e-05		0.0001418			9.044e-05		0.0001456				% DIFFERENCE	30.9295		9.46356
		AVERAGE / ST.DEV	0.000176948	9.76905e-05	0.000149845	4.91849e-05		0.000129549	5.61414e-05	0.00016473	4.72477e-05			p-value	0.00336619		0.000218439
Centric on Axis (200N)			Ti-6Al-4V					Yttria-stabilized Zirconia												Centric on Axis (200N)			Ti-6Al-4V					Yttria-stabilized Zirconia
		Cortical (surface adjacent to implant surface)	Labial		Palatal			Labial		Palatal												Implant	Labial		Palatal			Labial		Palatal
		1	0.0007641		0.0004975			0.0005586		0.000459												1	0.0002691		0.0001115			0.0001321		5.718e-05
		2	0.0011		0.0005994			0.0009033		0.0005279												2	0.0002659		0.0001079			0.0001249		5.636e-05
		3	0.001281		0.0003823			0.001009		0.0003593												3	0.0002611		0.0001065			0.0001235		5.396e-05
		4	0.001151		0.0005835			0.0008509		0.0005143												4	0.0002562		0.0001032			0.0001214		5.384e-05
		5	0.00112		0.0003884			0.0008452		0.0003706												5	0.0002298		0.0001031			0.0001054		5.347e-05
		6	0.001071		0.0004339			0.0008045		0.0003944												6	0.0002274		0.0001027			0.0001041		4.998e-05
		7	0.001168		0.0005713			0.0008802		0.0005035												7	0.0002173		9.856e-05			0.0001003		4.949e-05
		8	0.000945		0.0003622			0.0006912		0.0003394				CORTICAL @ Axial 200 N								8	0.0002043		9.541e-05			9.51e-05		4.776e-05
		9	0.001884		0.0003459			0.001955		0.0003228					LABIAL		PALATAL					9	0.0001566		9.443e-05			7.269e-05		4.659e-05
		10	0.002561		0.0004097			0.002845		0.0003888				% DIFFERENCE	13.9593		9.00378					10	0.0001531		9.389e-05			7.175e-05		4.618e-05
		AVERAGE / ST.DEV	0.00130451	0.000527996	0.00045741	9.7394e-05		0.00113429	0.000709781	0.000418	7.65114e-05			p-value	0.0105044		0.000152464					AVERAGE / ST.DEV	0.00022408	4.24926e-05	0.000101719	6.01848e-06		0.000105124	2.11136e-05	5.1481e-05	4.00049e-06
		Trabecular (surface adjacent to implant surface)
		1	0.0001405		0.0005419			0.0001152		0.0005054
		2	0.0004107		0.0004285			0.000224		0.0003829											IMPLANT @ Axial 200 N
		3	0.0002444		0.0003365			0.0001369		0.0002982												LABIAL		PALATAL
		4	0.0001502		0.0003701			0.0001095		0.0003281											% DIFFERENCE	72.2689		65.5849
		5	0.0001536		0.0005085			0.0001063		0.0004949											p-value	1.53449e-08		9.75197e-14
		6	0.0003417		0.0003953			0.000187		0.0003819
		7	0.0001637		0.0003388			0.0001155		0.000314
		8	0.0001744		0.00053			0.000147		0.0005071				TRABECULAR @ Axial 200 N
		9	0.0002467		0.0003696			0.0001506		0.0003552					LABIAL		PALATAL
		10	0.0001487		0.0003059			0.0001257		0.0002893				% DIFFERENCE	42.1401		6.71753
		AVERAGE / ST.DEV	0.00021746	9.33066e-05	0.00041251	8.59767e-05		0.00014177	3.78452e-05	0.0003857	8.6507e-05			p-value	0.00130581		4.43334e-05
ANTERIOR IMMEDIATE GRAFTED LOADING MODEL (EG)
Oblique (178N)			Ti-6Al-4V					Yttria-stabilized Zirconia												Oblique (178N)			Ti-6Al-4V					Yttria-stabilized Zirconia
		Cortical (LABIAL adjacent to GRAFT, PALATAL adjacent to IMPLANT)	Labial		Palatal			Labial		Palatal												Implant	Labial		Palatal			Labial		Palatal
		1	0.0001282		0.0005109			9.898e-05		0.0003082												1	0.0005196		0.0003371			0.0002586		0.0001784
		2	0.0001323		0.000558			8.834e-05		0.0003471												2	0.0005121		0.0003348			0.0002549		0.0001775
		3	0.0001394		0.0005177			0.000106		0.0003065												3	0.0004837		0.000332			0.0002408		0.0001745
		4	0.0001409		0.0005255			0.0001192		0.0003201												4	0.0004836		0.0003253			0.0002408		0.0001712
		5	0.0001318		0.0005858			8.29e-05		0.0003773												5	0.0004706		0.0003239			0.0002341		0.0001681
		6	0.0001315		0.0005239			0.0001079		0.0003178												6	0.0004667		0.0003235			0.0002322		0.0001676
		7	0.0001377		0.000497			0.0001555		0.0002985												7	0.0004561		0.0003201			0.0002265		0.0001673
		8	0.000197		0.000539			0.0002163		0.0003309				CORTICAL @ Oblique 178 N								8	0.000455		0.0003184			0.0002259		0.0001592
		9	0.0001587		0.0004983			0.0001796		0.0002964					LABIAL		PALATAL					9	0.0004515		0.0003133			0.000224		0.0001574
		10	0.0001382		0.0004804			0.0001519		0.0002802				% DIFFERENCE	9.41393		48.7796					10	0.0004478		0.0003131			0.0002222		0.0001553
		AVERAGE / ST.DEV	0.00014357	2.05992e-05	0.00052365	3.10967e-05		0.000130662	4.3628e-05	0.0003183	2.79627e-05			p-value	0.0882244		7.8921e-17					AVERAGE / ST.DEV	0.00047467	2.50592e-05	0.00032415	8.39209e-06		0.000236	1.27314e-05	0.00016765	8.17466e-06
				Morselized cancellous graft bone (surface adjacent to implant surface)
		1	0.00488		SURFACE NOT GRAFTED			0.003696		SURFACE NOT GRAFTED
		2	0.004654		SURFACE NOT GRAFTED			0.003558		SURFACE NOT GRAFTED											IMPLANT @ Oblique 178 N
		3	0.002882		SURFACE NOT GRAFTED			0.002285		SURFACE NOT GRAFTED												LABIAL		PALATAL
		4	0.003435		SURFACE NOT GRAFTED			0.002692		SURFACE NOT GRAFTED											% DIFFERENCE	67.1676		63.6438
		5	0.003944		SURFACE NOT GRAFTED			0.003059		SURFACE NOT GRAFTED											p-value	2.09113e-13		7.42546e-19
		6	0.004796		SURFACE NOT GRAFTED			0.003541		SURFACE NOT GRAFTED
		7	0.004934		SURFACE NOT GRAFTED			0.00369		SURFACE NOT GRAFTED
		8	0.005018		SURFACE NOT GRAFTED			0.003699		SURFACE NOT GRAFTED				GRAFT @ Oblique 178 N
		9	0.00496		SURFACE NOT GRAFTED			0.003731		SURFACE NOT GRAFTED					LABIAL		PALATAL
		10	0.00492		SURFACE NOT GRAFTED			0.003677		SURFACE NOT GRAFTED				% DIFFERENCE	27.6614		N/A
		AVERAGE / ST.DEV	0.0044423	0.000754866				0.0033628	0.000509813					p-value	1.24179e-07		N/A
Centric on Axis (200N)			Ti-6Al-4V					Yttria-stabilized Zirconia												Centric on Axis (200N)			Ti-6Al-4V					Yttria-stabilized Zirconia
		Cortical (LABIAL adjacent to GRAFT, PALATAL adjacent to IMPLANT)	Labial		Palatal			Labial		Palatal												Implant	Labial		Palatal			Labial		Palatal
		1	2.081e-05		0.0001512			1.729e-05		8.282e-05												1	0.0001665		0.00015			7.83e-05		6.888e-05
		2	2.019e-05		0.0001461			1.413e-05		7.759e-05												2	0.000166		0.0001488			7.799e-05		6.877e-05
		3	2.228e-05		0.000166			1.861e-05		9.209e-05												3	0.0001568		0.0001473			7.376e-05		6.846e-05
		4	2.376e-05		0.0001442			2.185e-05		7.624e-05												4	0.0001563		0.0001466			7.359e-05		6.841e-05
		5	1.912e-05		0.0001424			1.266e-05		7.864e-05												5	0.0001527		0.0001366			7.189e-05		6.497e-05
		6	2.179e-05		0.000147			1.93e-05		7.873e-05												6	0.0001519		0.0001314			7.163e-05		6.336e-05
		7	2.976e-05		0.0001508			3.33e-05		8.361e-05												7	0.0001493		0.0001272			7.034e-05		6.243e-05
		8	4.584e-05		0.0001464			4.752e-05		7.785e-05				CORTICAL @ Axial 200 N								8	0.0001492		0.0001248			7.021e-05		6.215e-05
		9	3.592e-05		0.0001591			3.929e-05		9.04e-05					LABIAL		PALATAL					9	0.0001488		0.0001238			7.015e-05		6.191e-05
		10	2.916e-05		0.0001461			3.187e-05		7.905e-05				% DIFFERENCE	4.88512		58.9107					10	0.0001473		0.000122			6.954e-05		6.167e-05
		AVERAGE / ST.DEV	2.6863e-05	8.52e-06	0.00014993	7.33804e-06		2.5582e-05	1.17245e-05	8.1702e-05	5.5305e-06			p-value	0.1587		8.77547e-15					AVERAGE / ST.DEV	0.00015448	6.94611e-06	0.00013585	1.13964e-05		7.274e-05	3.18508e-06	6.5101e-05	3.17665e-06
				Morselized cancellous graft bone (surface adjacent to implant surface)
		1	0.001287		SURFACE NOT GRAFTED			0.0009201		SURFACE NOT GRAFTED
		2	0.00123		SURFACE NOT GRAFTED			0.0008845		SURFACE NOT GRAFTED											IMPLANT @ Axial 200 N
		3	0.0007495		SURFACE NOT GRAFTED			0.0005548		SURFACE NOT GRAFTED												LABIAL		PALATAL
		4	0.0008959		SURFACE NOT GRAFTED			0.0006568		SURFACE NOT GRAFTED											% DIFFERENCE	71.9479		70.4142
		5	0.001032		SURFACE NOT GRAFTED			0.0007507		SURFACE NOT GRAFTED											p-value	7.40319e-14		3.0197e-10
		6	0.00123		SURFACE NOT GRAFTED			0.0008637		SURFACE NOT GRAFTED
		7	0.001283		SURFACE NOT GRAFTED			0.0009087		SURFACE NOT GRAFTED
		8	0.00128		SURFACE NOT GRAFTED			0.0008941		SURFACE NOT GRAFTED				GRAFT @ Axial 200 N
		9	0.001299		SURFACE NOT GRAFTED			0.0009225		SURFACE NOT GRAFTED					LABIAL		PALATAL
		10	0.001283		SURFACE NOT GRAFTED			0.0009058		SURFACE NOT GRAFTED				% DIFFERENCE	33.3587		N/A
		AVERAGE / ST.DEV	0.00115694	0.000195635				0.00082617	0.00012854					p-value	4.39933e-08		N/A

## Sheet: STRESS
ANTERIOR STANDARD MODEL (HS)
Oblique (178N)			Ti-6Al-4V					Yttria-stabilized Zirconia													Oblique (178N)			Ti-6Al-4V					Yttria-stabilized Zirconia
		Cortical (surface adjacent to implant surface)	Labial (von Mises - MPa)		Palatal (von Mises - MPa)			Labial (von Mises - MPa)		Palatal (von Mises - MPa)													Implant	Labial (von Mises - MPa)		Palatal (von Mises - MPa)			Labial (von Mises - MPa)		Palatal (von Mises - MPa)
		1	27.78		17.51			19.17		10.44													1	57.87		33.18			56.67		33.99
		2	9.879		3.803			7.185		2.808													2	41.12		20.31			47.01		25.59
		3	13.9		6.631			10.82		4.644													3	43.56		27.36			47.17		31.27
		4	12.72		5.293			9.922		3.981													4	51.31		22.99			52.19		27.62
		5	18.88		9.379			13.65		5.982													5	42.88		31.11			48.05		33.69
		6	9.951		5.83			8.956		4.293													6	32.63		21.83			40.33		26.8
		7	7.846		4.502			5.347		3.407													7	29.43		25.19			32.96		29.6
		8	11.42		3.803			10.59		2.808					CORTICAL @ Oblique 178 N								8	30.56		11.96			35.13		14.59
		9	11.27		2.068			10.51		2.545						LABIAL		PALATAL					9	31.05		14.21			36.77		16.8
		10	9.746		2.678			8.079		1.867					% DIFFERENCE	24.5458		35.9099					10	31.39		13.31			35.53		15.86
		AVERAGE / ST.DEV	13.3392	5.91081	6.1497	4.50918		10.4229	3.81902	4.2775	2.47191				p-value	0.00202629		0.0093916					AVERAGE / ST.DEV	39.18	9.84401	22.145	7.36015		43.181	8.12712	25.581	7.32601
		Trabecular (surface adjacent to implant surface)
		1	1.768		0.2343			1.54		0.2138
		2	3.99		0.3613			4.125		0.2187												IMPLANT @ Oblique 178 N
		3	3.881		0.2661			3.829		0.1954													LABIAL		PALATAL
		4	3.558		0.1216			3.752		0.4065												% DIFFERENCE	9.71576		14.3989
		5	3.722		0.1612			3.903		0.148												p-value	0.000402137		1.57084e-05
		6	4.293		0.1914			4.515		0.1228
		7	3.627		0.2044			3.817		0.1741
		8	5.65		0.2243			5.986		0.154					TRABECULAR @ Oblique 178 N
		9	3.532		0.2138			3.739		0.1683						LABIAL		PALATAL
		10	5.009		0.2131			5.311		0.1399					% DIFFERENCE	3.73867		12.0977
		AVERAGE / ST.DEV	3.903	1.01976	0.21915	0.0637652		4.0517	1.16287	0.19415	0.0809176				p-value	0.0104211		0.254402
Centric on Axis (200N)			Ti-6Al-4V					Yttria-stabilized Zirconia													Centric on Axis (200N)			Ti-6Al-4V					Yttria-stabilized Zirconia
		Cortical (surface adjacent to implant surface)	Labial (von Mises - MPa)		Palatal (von Mises - MPa)			Labial (von Mises - MPa)		Palatal (von Mises - MPa)													Implant	Labial (von Mises - MPa)		Palatal (von Mises - MPa)			Labial (von Mises - MPa)		Palatal (von Mises - MPa)
		1	15.38		18.28			12.36		15.04													1	22.06		17.58			21.12		17.27
		2	7.067		6.047			5.934		5.408													2	20.77		14.77			22.99		17.18
		3	8.741		8.308			7.823		7.839													3	16.29		12.96			16.46		13.36
		4	8.544		7.781			7.538		7.35													4	19.45		11.78			18.95		12.37
		5	10.92		10.52			9.211		9.282													5	17.87		14.78			18.86		14.96
		6	9.464		8.173			8.491		7.727													6	18.12		12.49			20.73		13.66
		7	6.132		6.962			4.641		6.468													7	19.04		12.75			22.4		13.25
		8	10.03		6.047			9.607		5.408					CORTICAL @ Axial 200 N								8	14.33		8.391			14.39		9.046
		9	10.2		7.109			9.658		8.367						LABIAL		PALATAL					9	15.42		7.366			16.29		8.79
		10	8.295		5.175			7.33		4.719					% DIFFERENCE	13.7343		8.38714					10	15.4		6.644			15.93		7.072
		AVERAGE / ST.DEV	9.4773	2.52901	8.4402	3.76747		8.2593	2.15048	7.7608	2.94089				p-value	0.000278128		0.0411572					AVERAGE / ST.DEV	17.875	2.51716	11.9511	3.51934		18.812	2.96477	12.6958	3.46643
		Trabecular (surface adjacent to implant surface)
		1	2.334		1.011			1.874		0.9344
		2	4.599		0.867			4.326		0.6839												IMPLANT @ Axial 200 N
		3	4.647		1.061			4.136		0.921													LABIAL		PALATAL
		4	3.926		2.107			3.794		2.261												% DIFFERENCE	5.10808		6.04295
		5	4.275		0.9297			4.087		0.9317												p-value	0.0310658		0.0062515
		6	4.498		0.4771			4.389		0.3888
		7	3.899		0.5717			3.781		0.4992
		8	5.966		0.4727			5.878		0.3734					TRABECULAR @ Axial 200 N
		9	3.805		0.5383			3.728		0.458						LABIAL		PALATAL
		10	5.288		0.4601			5.224		0.3609					% DIFFERENCE	4.78367		8.37999
		AVERAGE / ST.DEV	4.3237	0.96647	0.84956	0.501683		4.1217	1.04588	0.78123	0.572116				p-value	0.00168124		0.02118
ANTERIOR SEIBERT CLASS 1 MODEL (RB)
Oblique (178N)			Ti-6Al-4V					Yttria-stabilized Zirconia													Oblique (178N)			Ti-6Al-4V					Yttria-stabilized Zirconia
		Cortical (surface adjacent to implant surface)	Labial (von Mises - MPa)		Palatal (von Mises - MPa)			Labial (von Mises - MPa)		Palatal (von Mises - MPa)													Implant	Labial (von Mises - MPa)		Palatal (von Mises - MPa)			Labial (von Mises - MPa)		Palatal (von Mises - MPa)
		1	15.3		27.8			8.15		20.9													1	27.9		39.2			28.5		39.3
		2	34.7		4.97			29.3		4.68													2	57.2		16.6			65.7		20.6
		3	29.1		10.2			22.9		9.63													3	55.9		26.4			54.7		29.1
		4	53.6		7.92			62.8		7.66													4	55.8		19.8			56.7		22.6
		5	35.4		16.9			33.8		14													5	51.3		34.6			51		36.3
		6	71		6.13			67.2		5.85													6	39		17.5			39.9		20.4
		7	64.5		9.23			59.7		8.79													7	44.9		22.9			45.6		25.7
		8	65		9.97			62.6		10.8					CORTICAL @ Oblique 178 N								8	42.1		7.89			43		11.2
		9	53.5		3.82			51		3.24						LABIAL		PALATAL					9	42.6		6.31			43.4		6.39
		10	64.1		5.46			61.2		5.58					% DIFFERENCE	5.83161		11.6468					10	42.6		13.9			43.5		15.3
		AVERAGE / ST.DEV	48.62	18.7657	10.24	7.21046		45.865	20.6687	9.113	5.22194				p-value	0.0444739		0.0729325					AVERAGE / ST.DEV	45.93	9.21159	20.51	10.6338		47.2	10.2983	22.689	10.3988
		Trabecular (surface adjacent to implant surface)
		1	0.203		0.28			0.149		0.254
		2	0.428		0.297			0.272		0.311												IMPLANT @ Oblique 178 N
		3	0.275		0.282			0.186		0.283													LABIAL		PALATAL
		4	0.892		0.712			0.559		0.713												% DIFFERENCE	2.72737		10.0882
		5	0.0704		0.427			0.0787		0.425												p-value	0.0807434		0.000277017
		6	0.319		0.288			0.211		0.26
		7	0.167		0.345			0.127		0.326
		8	0.232		0.398			0.211		0.376					TRABECULAR @ Oblique 178 N
		9	0.28		0.382			0.251		0.365						LABIAL		PALATAL
		10	0.245		0.36			0.228		0.328					% DIFFERENCE	31.1547		3.50783
		AVERAGE / ST.DEV	0.31114	0.224711	0.3771	0.12878		0.22727	0.130425	0.3641	0.133622				p-value	0.0133897		0.0127644
Centric on Axis (200N)			Ti-6Al-4V					Yttria-stabilized Zirconia													Centric on Axis (200N)			Ti-6Al-4V					Yttria-stabilized Zirconia
		Cortical (surface adjacent to implant surface)	Labial (von Mises - MPa)		Palatal (von Mises - MPa)			Labial (von Mises - MPa)		Palatal (von Mises - MPa)													Implant	Labial (von Mises - MPa)		Palatal (von Mises - MPa)			Labial (von Mises - MPa)		Palatal (von Mises - MPa)
		1	9.99		15.3			5.32		12.8													1	14		16.2			13.7		16
		2	27.7		5.77			23.6		5.04													2	38.2		16.3			43.2		19.4
		3	22.4		7.28			17.9		6.98													3	34.3		12			32.4		12.5
		4	43.5		7.02			51		6.59													4	36.1		11.8			35.5		12.6
		5	28.9		10.1			27.7		9.08													5	28.3		13.9			27		14.2
		6	54.9		6.34			51.9		5.75													6	17.5		12.7			17.2		14
		7	49.8		7.34			45.9		6.95													7	15.5		11.7			15.3		12.3
		8	57.6		8.83			55		8.71					CORTICAL @ Axial 200 N								8	15.5		10.6			15.2		12
		9	47.5		6.42			44.9		5.56						LABIAL		PALATAL					9	14.8		5.2			14.6		5.39
		10	56.5		7.83			53.6		7.5					% DIFFERENCE	5.66522		9.24995					10	17.3		9.75			17		9.84
		AVERAGE / ST.DEV	39.879	16.5102	8.223	2.79006		37.682	17.6037	7.496	2.26885				p-value	0.0415896		0.0040958					AVERAGE / ST.DEV	23.15	9.89773	12.015	3.22525		23.11	10.6215	12.823	3.68004
		Trabecular (surface adjacent to implant surface)
		1	0.282		0.802			0.219		0.691
		2	0.469		0.8			0.276		0.726												IMPLANT @ Axial 200 N
		3	0.333		0.809			0.226		0.713													LABIAL		PALATAL
		4	0.915		1.45			0.504		1.46												% DIFFERENCE	0.172936		6.50616
		5	0.14		0.895			0.107		0.873												p-value	0.473612		0.0125178
		6	0.392		0.464			0.252		0.434
		7	0.227		0.581			0.165		0.549
		8	0.344		0.698			0.288		0.663					TRABECULAR @ Axial 200 N
		9	0.444		0.675			0.363		0.637						LABIAL		PALATAL
		10	0.396		0.583			0.33		0.558					% DIFFERENCE	36.3309		6.01554
		AVERAGE / ST.DEV	0.3942	0.208365	0.7757	0.270736		0.273	0.110418	0.7304	0.282503				p-value	0.00383674		0.00187744
ANTERIOR IMMEDIATE GRAFTED LOADING MODEL (EG)
Oblique (178N)			Ti-6Al-4V					Yttria-stabilized Zirconia
		Cortical (LABIAL adjacent to GRAFT, PALATAL adjacent to IMPLANT)	Labial (von Mises - MPa)		Palatal (von Mises - MPa)			Labial (von Mises - MPa)		Palatal (von Mises - MPa)											Oblique (178N)			Ti-6Al-4V					Yttria-stabilized Zirconia
		1	3.54		27.1			2.29		14.6													Implant	Labial (von Mises - MPa)		Palatal (von Mises - MPa)			Labial (von Mises - MPa)		Palatal (von Mises - MPa)
		2	3.02		9.23			2.7		5.51													1	51.9		44.7			52.7		50.5
		3	2.95		10.4			2.18		6.51													2	64.4		37.6			67.2		36.5
		4	2.97		9.93			2.43		6.18													3	52.7		39.3			54.4		41
		5	3.14		11.4			2.11		6.79													4	54.6		40			56.8		43.1
		6	3.34		9.75			3.41		6													5	57.4		41.3			59.9		39.6
		7	4.74		10.1			5.06		6.3													6	51.3		40.6			52.5		44.6
		8	3.47		11.8			3.73		7.3					CORTICAL @ Oblique 178 N								7	53.5		39.6			55.4		42.1
		9	3.91		7.25			4.27		4.24						LABIAL		PALATAL					8	55.1		38.7			57.5		39.5
		10	3.35		8.08			3.56		4.89					% DIFFERENCE	8.13057		50.9599					9	62		41.1			64.8		38.6
		AVERAGE / ST.DEV	3.443	0.544387	11.504	5.6477		3.174	0.997321	6.832	2.87333				p-value	0.0948249		0.000250816					10	51.2		41.7			52.2		46.3
				Morselized cancellous graft bone (surface adjacent to implant surface)																			AVERAGE / ST.DEV	55.41	4.55691	40.46	1.95004		57.34	5.20175	42.18	4.12602
		1	0.263		SURFACE NOT GRAFTED			0.218		SURFACE NOT GRAFTED
		2	0.626		SURFACE NOT GRAFTED			0.469		SURFACE NOT GRAFTED
		3	0.613		SURFACE NOT GRAFTED			0.467		SURFACE NOT GRAFTED												IMPLANT @ Oblique 178 N
		4	0.553		SURFACE NOT GRAFTED			0.426		SURFACE NOT GRAFTED													LABIAL		PALATAL
		5	0.643		SURFACE NOT GRAFTED			0.472		SURFACE NOT GRAFTED												% DIFFERENCE	3.4235		4.16263
		6	0.624		SURFACE NOT GRAFTED			0.471		SURFACE NOT GRAFTED												p-value	8.20132e-06		0.0423503
		7	0.445		SURFACE NOT GRAFTED			0.348		SURFACE NOT GRAFTED
		8	0.585		SURFACE NOT GRAFTED			0.448		SURFACE NOT GRAFTED					GRAFT @ Oblique 178 N
		9	0.637		SURFACE NOT GRAFTED			0.472		SURFACE NOT GRAFTED						LABIAL		PALATAL
		10	0.675		SURFACE NOT GRAFTED			0.494		SURFACE NOT GRAFTED					% DIFFERENCE	27.7214		N/A
		AVERAGE / ST.DEV	0.5664	0.124277				0.4285	0.0844462						p-value	9.65564e-07		N/A
Centric on Axis (200N)			Ti-6Al-4V					Yttria-stabilized Zirconia													Centric on Axis (200N)			Ti-6Al-4V					Yttria-stabilized Zirconia
		Cortical (LABIAL adjacent to GRAFT, PALATAL adjacent to IMPLANT)	Labial (von Mises - MPa)		Palatal (von Mises - MPa)			Labial (von Mises - MPa)		Palatal (von Mises - MPa)													Implant	Labial (von Mises - MPa)		Palatal (von Mises - MPa)			Labial (von Mises - MPa)		Palatal (von Mises - MPa)
		1	0.531		12.9			0.341		7.54													1	18.3		15.5			18.2		17
		2	0.511		2.72			0.489		1.43													2	20.6		18.2			20.2		17.9
		3	0.465		2.92			0.362		1.58													3	17.5		14.7			17.3		15.3
		4	0.484		2.71			0.424		1.44													4	17.8		14.1			17.6		15.1
		5	0.481		3.8			0.333		2.1													5	18.5		18			18.3		17.3
		6	0.621		2.7			0.656		1.43													6	17.5		14.4			17.3		15.4
		7	1.07		2.76			1.1		1.47													7	17.5		14.2			17.4		15.1
		8	0.71		2.96			0.764		1.76					CORTICAL @ Axial 200 N								8	17.8		15.3			17.7		15.6
		9	0.859		2.37			0.911		1.26						LABIAL		PALATAL					9	19.9		18.9			19.7		17.9
		10	0.655		2.32			0.707		1.24					% DIFFERENCE	4.81		56.9264					10	17.7		14.7			17.6		15.8
		AVERAGE / ST.DEV	0.6387	0.196382	3.816	3.21747		0.6087	0.263682	2.125	1.91917				p-value	0.161595		0.00131261					AVERAGE / ST.DEV	18.31	1.08878	15.8	1.83727		18.13	1.02421	16.24	1.15489
				Morselized cancellous graft bone (surface adjacent to implant surface)
		1	0.0687		SURFACE NOT GRAFTED			0.0525		SURFACE NOT GRAFTED
		2	0.164		SURFACE NOT GRAFTED			0.116		SURFACE NOT GRAFTED												IMPLANT @ Axial 200 N
		3	0.163		SURFACE NOT GRAFTED			0.116		SURFACE NOT GRAFTED													LABIAL		PALATAL
		4	0.147		SURFACE NOT GRAFTED			0.106		SURFACE NOT GRAFTED												% DIFFERENCE	0.987925		2.74657
		5	0.164		SURFACE NOT GRAFTED			0.114		SURFACE NOT GRAFTED												p-value	7.99857e-05		0.0661897
		6	0.165		SURFACE NOT GRAFTED			0.117		SURFACE NOT GRAFTED
		7	0.118		SURFACE NOT GRAFTED			0.0863		SURFACE NOT GRAFTED
		8	0.156		SURFACE NOT GRAFTED			0.112		SURFACE NOT GRAFTED					GRAFT @ Axial 200 N
		9	0.165		SURFACE NOT GRAFTED			0.116		SURFACE NOT GRAFTED						LABIAL		PALATAL
		10	0.171		SURFACE NOT GRAFTED			0.119		SURFACE NOT GRAFTED					% DIFFERENCE	33.6606		N/A
		AVERAGE / ST.DEV	0.14817	0.0317931				0.10548	0.0209169						p-value	3.09224e-07		N/A

## Sheet: GRAPHS & FIGURES
	ANTERIOR STANDARD MODEL - 178 N OBLIQUE LOADING								ANTERIOR SEIBERT CLASS 1 MODEL - 178 N OBLIQUE LOADING								ANTERIOR IMMEDIATE AND GRAFT - 178 N OBLIQUE LOADING
	Stress (MPa)								Stress (MPa)								Stress (MPa)
			Ti-6Al-4V	st. dev.	Y-TZP	st. dev.					Ti-6Al-4V	st. dev.	Y-TZP	st. dev.					Ti-6Al-4V	st. dev.	Y-TZP	st. dev.
	Labial	Implant (S4)	39.18	9.84401	43.181	8.12712			Labial	Implant (S4)	45.93	9.21159	47.2	10.2983			Labial	Implant (S2)	55.41	4.55691	57.34	5.20175
		Cortical (S4)	13.3392	5.91081	10.4229	3.81902				Cortical (S4)	48.62	18.7657	45.865	20.6687				Cortical (S3)	3.443	0.544387	3.174	0.997321
		Trabecular (S2)	3.903	1.01976	4.0517	1.16287				Trabecular (S2)	0.31114	0.224711	0.22727	0.130425				Graft (S2)	0.5664	0.124277	0.4285	0.0844462
	Palatal	Implant (S3)	22.145	7.36015	25.581	7.32601			Palatal	Implant (S3)	20.51	10.6338	22.689	10.3988			Palatal	Implant (S1)	40.46	1.95004	42.18	4.12602
		Cortical (S3)	6.1497	4.50918	4.2775	2.47191				Cortical (S3)	10.24	7.21046	9.113	5.22194				Cortical (S1)	11.504	5.6477	6.832	2.87333
		Trabecular (S1)	0.21915	0.0637652	0.19415	0.0809176				Trabecular (S1)	0.3771	0.12878	0.3641	0.133622
	Strain								Strain								Strain
			Ti-6Al-4V	st. dev.	Y-TZP	st.dev.					Ti-6Al-4V	st. dev.	Y-TZP	st. dev.					Ti-6Al-4V	st. dev.	Y-TZP	st. dev.
	Labial	Implant (S4)	0.00035058	2.58532e-05	0.0001801	6.54828e-06			Labial	Implant (S4)	0.0003888	2.4591e-05	0.00018851	1.22031e-05			Labial	Implant (S2)	0.00047467	2.50592e-05	0.000236	1.27314e-05
		Cortical (S4)	0.00078674	0.000152969	0.0006087	8.40354e-05				Cortical (S4)	0.0017131	0.000651475	0.00146243	0.000903564				Cortical (S3)	0.00014357	2.05992e-05	0.000130662	4.3628e-05
		Trabecular (S2)	0.00139033	0.000500551	0.00143139	0.000540297				Trabecular (S2)	0.000176948	9.76905e-05	0.000129549	5.61414e-05				Graft (S2)	0.0044423	0.000754866	0.0033628	0.000509813
	Palatal	Implant (S3)	0.00019356	1.73123e-05	0.000105993	4.62921e-06			Palatal	Implant (S3)	0.00019241	3.86162e-05	9.9741e-05	1.635e-05			Palatal	Implant (S1)	0.00032415	8.39209e-06	0.00016765	8.17466e-06
		Cortical (S3)	0.00033056	0.000105055	0.00023613	5.49269e-05				Cortical (S3)	0.0006857	0.000257234	0.00059848	0.000175031				Cortical (S1)	0.00052365	3.10967e-05	0.0003183	2.79627e-05
		Trabecular (S1)	0.00011797	3.38306e-05	0.000112403	9.81102e-06				Trabecular (S1)	0.000149845	4.91849e-05	0.00016473	4.72477e-05
	ANTERIOR STANDARD MODEL - 200 N AXIAL LOADING								ANTERIOR SEIBERT CLASS 1 MODEL - 200 N AXIAL LOADING								ANTERIOR IMMEDIATE AND GRAFT - 200 N AXIAL LOADING
	Stress (MPa)								Stress (MPa)								Stress (MPa)
			Ti-6Al-4V	st. dev.	Y-TZP	st. dev.					Ti-6Al-4V	st. dev.	Y-TZP	st. dev.					Ti-6Al-4V	st. dev.	Y-TZP	st. dev.
	Labial	Implant (S4)	17.875	2.51716	18.812	2.96477			Labial	Implant (S4)	23.15	9.89773	23.11	10.6215			Labial	Implant (S2)	18.31	1.08878	18.13	1.02421
		Cortical (S4)	9.4773	2.52901	8.2593	2.15048				Cortical (S4)	39.879	16.5102	37.682	17.6037				Cortical (S3)	0.6387	0.196382	0.6087	0.263682
		Trabecular (S2)	4.3237	0.96647	4.1217	1.04588				Trabecular (S2)	0.3942	0.208365	0.273	0.110418				Graft (S2)	0.14817	0.0317931	0.10548	0.0209169
	Palatal	Implant (S3)	11.9511	3.51934	12.6958	3.46643			Palatal	Implant (S3)	12.015	3.22525	12.823	3.68004			Palatal	Implant (S1)	15.8	1.83727	16.24	1.15489
		Cortical (S3)	8.4402	3.76747	7.7608	2.94089				Cortical (S3)	8.223	2.79006	7.496	2.26885				Cortical (S1)	3.816	3.21747	2.125	1.91917
		Trabecular (S1)	0.84956	0.501683	0.78123	0.572116				Trabecular (S1)	0.7757	0.270736	0.7304	0.282503
	Strain								Strain								Strain
			Ti-6Al-4V	st. dev.	Y-TZP	st. dev.					Ti-6Al-4V	st. dev.	Y-TZP	st. dev.					Ti-6Al-4V	st. dev.	Y-TZP	st. dev.
	Labial	Implant (S4)	0.00014127	9.36863e-06	6.8923e-05	5.70981e-06			Labial	Implant (S4)	0.00022408	4.24926e-05	0.000105124	2.11136e-05			Labial	Implant (S2)	0.00015448	6.94611e-06	7.274e-05	3.18508e-06
		Cortical (S4)	0.0005115	5.30794e-05	0.00045036	4.32477e-05				Cortical (S4)	0.00130451	0.000527996	0.00113429	0.000709781				Cortical (S3)	2.6863e-05	8.52e-06	2.5582e-05	1.17245e-05
		Trabecular (S2)	0.00154369	0.000551612	0.00146521	0.000551837				Trabecular (S2)	0.00021746	9.33066e-05	0.00014177	3.78452e-05				Graft (S2)	0.00115694	0.000195635	0.00082617	0.00012854
	Palatal	Implant (S3)	0.000102712	6.53919e-06	5.1141e-05	2.70532e-06			Palatal	Implant (S3)	0.000101719	6.01848e-06	5.1481e-05	4.00049e-06			Palatal	Implant (S1)	0.00013585	1.13964e-05	6.5101e-05	3.17665e-06
		Cortical (S3)	0.00044808	6.88284e-05	0.00041541	5.20299e-05				Cortical (S3)	0.00045741	9.7394e-05	0.000418	7.65114e-05				Cortical (S1)	0.00014993	7.33804e-06	8.1702e-05	5.5305e-06
		Trabecular (S1)	0.00051235	6.45527e-05	0.0004879	9.00492e-05				Trabecular (S1)	0.00041251	8.59767e-05	0.0003857	8.6507e-05
	Implant Surface Stress (MPa) @ 178 N Oblique								Implant Surface Stress (MPa) @ 200 N Axial
			Ti-6Al-4V	st. dev.	Y-TZP	st. dev.					Ti-6Al-4V	st. dev.	Y-TZP	st. dev.
	Labial	HS Model (S4)	39.18	9.84401	43.181	8.12712			Labial	HS Model (S4)	17.875	2.51716	18.812	2.96477
		RB Model (S4)	45.93	9.21159	47.2	10.2983				RB Model (S4)	23.15	9.89773	23.11	10.6215
		EG Model (S4)	55.41	4.55691	57.34	5.20175				EG Model (S4)	18.31	1.08878	18.13	1.02421
	Palatal	HS Model (S4)	22.145	7.36015	25.581	7.32601			Palatal	HS Model (S4)	11.9511	3.51934	12.6958	3.46643
		RB Model (S4)	20.51	10.6338	22.689	10.3988				RB Model (S4)	12.015	3.22525	12.823	3.68004
		EG Model (S4)	40.46	1.95004	42.18	4.12602				EG Model (S4)	15.8	1.83727	16.24	1.15489
	Strain								Strain
			Ti-6Al-4V	st. dev.	Y-TZP	st.dev.					Ti-6Al-4V	st. dev.	Y-TZP	st.dev.
	Labial	HS Model (S4)	0.00035058	2.58532e-05	0.0001801	6.54828e-06			Labial	HS Model (S4)	0.00014127	9.36863e-06	6.8923e-05	5.70981e-06
		RB Model (S4)	0.0003888	2.4591e-05	0.00018851	1.22031e-05				RB Model (S4)	0.00022408	4.24926e-05	0.000105124	2.11136e-05
		EG Model (S4)	0.00047467	2.50592e-05	0.000236	1.27314e-05				EG Model (S4)	0.00015448	6.94611e-06	7.274e-05	3.18508e-06
	Palatal	HS Model (S4)	0.00019356	1.73123e-05	0.000105993	4.62921e-06			Palatal	HS Model (S4)	0.000102712	6.53919e-06	5.1141e-05	2.70532e-06
		RB Model (S4)	0.00019241	3.86162e-05	9.9741e-05	1.635e-05				RB Model (S4)	0.000101719	6.01848e-06	5.1481e-05	4.00049e-06
		EG Model (S4)	0.00032415	8.39209e-06	0.00016765	8.17466e-06				EG Model (S4)	0.00013585	1.13964e-05	6.5101e-05	3.17665e-06
